# Supplementary material for: NF-YA Overexpression in Lung Cancer: LUAD
Source: Genes (Basel). 2020 Feb 14;11(2):198. doi: 10.3390/genes11020198 (PMC7074112; doi:10.3390/genes11020198)
Supplement: Supplementary file 1 [file genes-11-00198-s001.zip]

Archive with 9 entries (6 files):
- Supplementary/
- Supplementary/supplementary_table_1.xlsx
- __MACOSX/
- __MACOSX/Supplementary/
- __MACOSX/Supplementary/._supplementary_table_1.xlsx
- Supplementary/SupplLUADrev.pdf
- __MACOSX/Supplementary/._SupplLUADrev.pdf
- Supplementary/supplementary_table_2.xlsx
- __MACOSX/Supplementary/._supplementary_table_2.xlsx
