# Supplementary material for: NF-YA Overexpression in Lung Cancer: LUAD
Source: Genes (Basel). 2020 Feb 14;11(2):198. doi: 10.3390/genes11020198 (PMC7074112; doi:10.3390/genes11020198)
Supplement: Supplementary file 1 [file genes-11-00198-s001.zip › Supplementary/supplementary_table_2.xlsx]

## Sheet: LUAD_UP
symbol	entrez_ID
?	729884
A1CF	29974
A2BP1	54715
A2ML1	144568
ABCA12	26154
ABCA17P	650655
ABCA4	24
ABCC11	85320
ABCC2	1244
ABP1	26
ACMSD	130013
ACRV1	56
ACTL8	81569
ACY3	91703
ADAM12	8038
ADAM28	10863
ADAM2	2515
ADAMDEC1	27299
ADAMTS14	140766
ADAMTS16	170690
ADAMTS20	80070
ADM2	79924
AFP	174
AGMAT	79814
AGT	183
AGXT2L1	64850
AGXT	189
AHSG	197
AIM2	9447
AK3L1	205
AKR1B10	57016
AKR1B15	441282
AKR1C1	1645
AKR1C2	1646
AKR1C4	1109
AKR1D1	6718
AKR7A3	22977
AKR7L	246181
ALB	213
ALDH3B2	222
ALG1L2	644974
ALG1L	200810
ALOX12B	242
ALOX12P2	245
ALOXE3	59344
ALPK2	115701
ALX1	8092
AMBP	259
AMN	81693
ANGPTL3	27329
ANKRD22	118932
ANKRD34B	340120
ANKS4B	257629
ANLN	54443
ANXA10	11199
APCDD1L	164284
APOA2	336
APOBEC1	339
APOBEC3B	9582
APOF	319
AQP12B	653437
AQP6	363
ARHGAP36	158763
ARL14	80117
ARL9	132946
ARNTL2	56938
ARSE	415
ARSH	347527
ARTN	9048
ASB11	140456
ASCL1	429
ASF1B	55723
ASPHD1	253982
ASPM	259266
ATP10B	23120
ATP4A	495
ATP6V0A4	50617
ATP6V1C2	245973
AURKA	6790
AURKB	9212
AVPR1B	553
B3GAT1	27087
B3GNT3	10331
B3GNT4	79369
B3GNT6	192134
B4GALNT1	2583
B4GALNT2	124872
B4GALNT4	338707
BAGE	574
BAI1	575
BAIAP2L2	80115
BARX1	56033
BARX2	8538
BASE	317716
BCAN	63827
BCAR4	400500
BCAS1	8537
BCL2L10	10017
BCL2L15	440603
BCMO1	53630
BEAN	146227
BHLHA15	168620
BHMT2	23743
BIRC5	332
BMP8A	353500
BPIL1	80341
BRDT	676
BRIP1	83990
BRSK1	84446
BTBD16	118663
BTBD17	388419
BUB1B	701
BUB1	699
C10orf71	118461
C10orf90	118611
C10orf91	170393
C11orf53	341032
C11orf85	283129
C11orf86	254439
C12orf27	283460
C12orf36	283422
C12orf42	374470
C12orf56	115749
C12orf70	341346
C13orf35	400165
C13orf38	728591
C14orf105	55195
C14orf162	56936
C14orf39	317761
C15orf42	90381
C15orf48	84419
C16orf59	80178
C16orf73	254528
C16orf75	116028
C17orf104	284071
C17orf53	78995
C17orf73	55018
C17orf93	360205
C18orf2	56651
C18orf56	494514
C19orf77	284422
C1QL1	10882
C1QL2	165257
C1QL4	338761
C1QTNF6	114904
C1orf105	92346
C1orf135	79000
C1orf170	84808
C1orf182	128229
C1orf61	10485
C1orf65	164127
C1orf95	375057
C20orf141	128653
C20orf186	149954
C20orf197	284756
C20orf70	140683
C21orf125	284836
C21orf99	149992
C2CD4A	145741
C2CD4D	100191040
C2orf48	348738
C2orf82	389084
C3orf30	152405
C3orf57	165679
C3orf72	401089
C4BPB	725
C4orf26	152816
C4orf6	10141
C5orf34	375444
C5orf46	389336
C6orf126	389383
C6orf127	340204
C6orf15	29113
C6orf176	90632
C6orf218	221718
C6orf222	389384
C7orf10	79783
C7orf52	375607
C8ORFK29	340393
C8orf73	642475
C9orf140	89958
C9orf173	441476
C9orf71	169693
C9orf84	158401
CA10	56934
CA5A	763
CA6	765
CA9	768
CABYR	26256
CACNA1B	774
CACNA1E	777
CACNA1I	8911
CALB1	793
CALCA	796
CALCB	797
CALML3	810
CALML5	51806
CALML6	163688
CALY	50632
CAMK2B	816
CAMK2N2	94032
CARD14	79092
CASC5	57082
CASKIN1	57524
CASP14	23581
CATSPERB	79820
CBLC	23624
CBX2	84733
CCDC129	223075
CCDC150	284992
CCDC154	645811
CCKAR	886
CCL1	6346
CCL25	6370
CCNA2	890
CCNB1	891
CCNB2	9133
CCNE1	898
CCNE2	9134
CD177	57126
CD19	930
CDA	978
CDC20	991
CDC25C	995
CDC45	8318
CDC6	990
CDCA2	157313
CDCA3	83461
CDCA5	113130
CDCA7	83879
CDCA8	55143
CDH15	1013
CDH17	1015
CDH18	1016
CDH2	1000
CDH3	1001
CDH7	1005
CDHR2	54825
CDHR5	53841
CDK5R2	8941
CDKN2A	1029
CDKN3	1033
CDT1	81620
CDX2	1045
CEACAM5	1048
CEACAM7	1087
CECR7	100130418
CELF3	11189
CELF5	60680
CELSR3	1951
CENPA	1058
CENPE	1062
CENPF	1063
CENPI	2491
CENPK	64105
CEP55	55165
CGA	1081
CGB5	93659
CGB8	94115
CGB	1082
CGREF1	10669
CHAT	1103
CHGB	1114
CHRDL2	25884
CHRNA5	1138
CHRNA9	55584
CHRNB4	1143
CIDEC	63924
CILP2	148113
CILP	8483
CKAP2L	150468
CKMT1A	548596
CKM	1158
CLCA3P	9629
CLDN10	9071
CLDN2	9075
CLDN6	9074
CLEC2A	387836
CLEC2L	154790
CLEC3A	10143
CLLU1OS	574016
CLRN3	119467
CLSPN	63967
CNDP1	84735
CNFN	84518
CNGA3	1261
CNGB1	1258
CNGB3	54714
CNTD2	79935
CNTNAP2	26047
CNTNAP4	85445
CNTNAP5	129684
COCH	1690
COL10A1	1300
COL11A1	1301
COL17A1	1308
COL1A1	1277
COL22A1	169044
COL24A1	255631
COL25A1	84570
COL2A1	1280
COL3A1	1281
COL7A1	1294
COMP	1311
COX6B2	125965
COX7B2	170712
CPA5	93979
CPLX2	10814
CPN1	1369
CPNE4	131034
CPNE7	27132
CPS1	1373
CP	1356
CRABP1	1381
CRABP2	1382
CRCT1	54544
CREG2	200407
CRHR1	1394
CRLF1	9244
CRYBA2	1412
CRYGN	155051
CSAG1	158511
CSAG2	728461
CSAG3	389903
CST1	1469
CST4	1472
CSTL1	128817
CTAG1B	1485
CTAG2	30848
CTHRC1	115908
CTSL2	1515
CXCL13	10563
CXCL14	9547
CXorf48	54967
CXorf49B	100132994
CXorf61	203413
CXorf64	100130613
CYP24A1	1591
CYP26A1	1592
CYP27B1	1594
CYP27C1	339761
CYP2C19	1557
CYP2C9	1559
CYP2D6	1565
CYP4F11	57834
CYP4F3	4051
DAZ1	1617
DCAF12L1	139170
DCAF12L2	340578
DCAF4L2	138009
DCAF8L2	347442
DCST1	149095
DCST2	127579
DDIT4L	115265
DDX4	54514
DDX53	168400
DEPDC1B	55789
DEPDC1	55635
DEPDC7	91614
DERL3	91319
DGCR5	26220
DGCR9	25787
DGKI	9162
DKFZp686A1627	266695
DKK1	22943
DKK4	27121
DLGAP5	9787
DLK1	8788
DLL3	10683
DLX1	1745
DLX2	1746
DLX3	1747
DLX5	1749
DLX6AS	285987
DLX6	1750
DMBX1	127343
DMRT1	1761
DMRTA2	63950
DMRTC2	63946
DNAJB3	414061
DNAJC12	56521
DNAJC22	79962
DOK5	55816
DPP10	57628
DPYSL5	56896
DQX1	165545
DRGX	644168
DRP2	1821
DSCR4	10281
DSCR8	84677
DSG3	1830
DSG4	147409
DUSP13	51207
DUSP4	1846
DUSP5P	574029
DUSP9	1852
DVWA	344875
E2F7	144455
E2F8	79733
ECEL1	9427
EEF1A2	1917
EFNA2	1943
EFNA3	1944
EGF	1950
EGLN3	112399
EGOT	100126791
EIF4E1B	253314
ELAVL2	1993
EME1	146956
EMX1	2016
EN2	2020
ENO3	2027
ENTPD8	377841
EPHA10	284656
EPHA8	2046
EPHB2	2048
EPHX3	79852
EPHX4	253152
EPN3	55040
EPR1	8475
EPS8L3	79574
EPYC	1833
ERCC6L	54821
EREG	2069
ERN2	10595
ESCO2	157570
ESPL1	9700
ESPNP	284729
ESPN	83715
ETV4	2118
EXO1	9156
EYS	346007
EZH2	2146
F12	2161
F2	2147
F5	2153
F7	2155
FA2H	79152
FABP7	2173
FADS6	283985
FAM101A	144347
FAM111B	374393
FAM132A	388581
FAM133A	286499
FAM155B	27112
FAM169B	283777
FAM177B	400823
FAM178B	51252
FAM40B	57464
FAM57B	83723
FAM64A	54478
FAM69C	125704
FAM71E2	284418
FAM83A	84985
FAM83B	222584
FAM83F	113828
FAM9B	171483
FAM9C	171484
FAP	2191
FBXL21	26223
FBXO32	114907
FCRL2	79368
FCRL4	83417
FCRL5	83416
FER1L4	80307
FERMT1	55612
FETUB	26998
FEZF1	389549
FGA	2243
FGB	2244
FGF11	2256
FGF19	9965
FGF21	26291
FGF5	2250
FGL1	2267
FHL2	2274
FLJ16779	100192386
FLJ36000	284124
FLJ40330	645784
FMO9P	116123
FOXA3	3171
FOXB1	27023
FOXD1	2297
FOXD3	27022
FOXE1	2304
FOXE3	2301
FOXG1	2290
FOXH1	8928
FOXI3	344167
FOXL2	668
FOXM1	2305
FRG2B	441581
FRG2C	100288801
FRG2	448831
FRMD5	84978
FSD1	79187
FSTL4	23105
FSTL5	56884
FTCD	10841
FUT2	2524
FUT5	2527
FUT6	2528
FUT9	10690
FZD9	8326
G6PC	2538
GABBR2	9568
GABRA3	2556
GABRA5	2558
GABRG2	2566
GABRG3	2567
GABRP	2568
GABRQ	55879
GABRR1	2569
GAD1	2571
GAGE12D	100132399
GAGE1	2543
GAGE2A	729447
GAGE2D	729408
GAGE4	2576
GALNT14	79623
GAL	51083
GAP43	2596
GBX2	2637
GCGR	2642
GCG	2641
GCKR	2646
GCM1	8521
GCNT3	9245
GC	2638
GDA	9615
GDPD2	54857
GFAP	2670
GFRA3	2676
GINS1	9837
GINS2	51659
GINS4	84296
GIP	2695
GJB2	2706
GJB3	2707
GJB4	127534
GJB5	2709
GJB6	10804
GLB1L3	112937
GLDC	2731
GLRA3	8001
GLTPD2	388323
GLYATL1	92292
GLYATL2	219970
GLYATL3	389396
GNG4	2786
GNGT1	2792
GNRH2	2797
GOLGA7B	401647
GOLM1	51280
GP2	2813
GPC2	221914
GPR110	266977
GPR115	221393
GPR128	84873
GPR12	2835
GPR19	2842
GPR37	2861
GPR50	9248
GPR78	27201
GPR87	53836
GPRC6A	222545
GPRIN1	114787
GPT2	84706
GPX2	2877
GREB1L	80000
GREB1	9687
GREM1	26585
GRHL3	57822
GRIK2	2898
GRIN1	2902
GRK1	6011
GRM4	2914
GSC	145258
GSDMC	56169
GTSE1	51512
GUCA1A	2978
GUCY1B2	2974
GUCY2C	2984
GUCY2E	390226
GYLTL1B	120071
HABP2	3026
HAL	3034
HAR1B	768097
HAVCR1	26762
HBE1	3046
HCN2	610
HECW1	23072
HELLS	3070
HEPACAM2	253012
HEPHL1	341208
HES6	55502
HGD	3081
HGFAC	3083
HHIPL2	79802
HHLA2	11148
HIST1H1B	3009
HIST1H1D	3007
HIST1H1T	3010
HIST1H2AD	3013
HIST1H2AE	3012
HIST1H2AG	8969
HIST1H2AH	85235
HIST1H2AJ	8331
HIST1H2AL	8332
HIST1H2AM	8336
HIST1H2BD	3017
HIST1H2BF	8343
HIST1H2BG	8339
HIST1H2BH	8345
HIST1H2BM	8342
HIST1H2BO	8348
HIST1H3B	8358
HIST1H3C	8352
HIST1H3D	8351
HIST1H3G	8355
HIST1H3H	8357
HIST1H3J	8356
HIST1H4E	8367
HIST3H2A	92815
HJURP	55355
HMGA2	8091
HMGB3	3149
HMMR	3161
HMX2	3167
HNF1A	6927
HNF4A	3172
HNF4G	3174
HORMAD1	84072
HOTAIR	100124700
HOXA10	3206
HOXA11AS	221883
HOXA11	3207
HOXA13	3209
HOXA1	3198
HOXB13	10481
HOXB8	3218
HOXB9	3219
HOXC10	3226
HOXC11	3227
HOXC12	3228
HOXC13	3229
HOXC9	3225
HOXD11	3237
HOXD13	3239
HPCA	3208
HPDL	84842
HRASLS	57110
HRG	3273
HRH3	11255
HS6ST2	90161
HTR1D	3352
HTR2C	3358
HTR3A	3359
HTR3B	9177
IBSP	3381
IFITM5	387733
IFNE	338376
IGF2BP1	10642
IGF2BP3	10643
IGFBP1	3484
IGFBPL1	347252
IGFL1	374918
IGFL2	147920
IGFL3	388555
IGLON5	402665
IGSF1	3547
IGSF9	57549
IL11	3589
IL17A	3605
IL17C	27189
IL17REL	400935
IL19	29949
IL1F5	26525
IL1F7	27178
IL1F9	56300
IL1RAPL2	26280
IL1RL2	8808
IL20RB	53833
IL22RA2	116379
IL23A	51561
IL31RA	133396
INA	9118
INHA	3623
INHBE	83729
INSL4	3641
INSM1	3642
IQGAP3	128239
IRX4	50805
ISL1	3670
ISM2	145501
ISX	91464
ITGA11	22801
ITIH5L	347365
ITPKA	3706
IVL	3713
JAKMIP3	282973
JPH3	57338
JSRP1	126306
KC6	641516
KCNA7	3743
KCNC2	3747
KCNE4	23704
KCNG2	26251
KCNJ10	3766
KCNK12	56660
KCNK9	51305
KCNN4	3783
KCNQ2	3785
KCNQ3	3786
KCNQ5	56479
KCNU1	157855
KCNV1	27012
KHDC1L	100129128
KIAA0101	9768
KIAA1875	340390
KIF11	3832
KIF14	9928
KIF15	56992
KIF18B	146909
KIF1A	547
KIF20A	10112
KIF23	9493
KIF26B	55083
KIF2C	11004
KIF4A	24137
KIF5A	3798
KIFC1	3833
KIRREL2	84063
KISS1R	84634
KISS1	3814
KLHDC8A	55220
KLK12	43849
KLK6	5653
KLK8	11202
KLK9	284366
KNG1	3827
KPNA7	402569
KREMEN2	79412
KRT14	3861
KRT15	3866
KRT16	3868
KRT17	3872
KRT20	54474
KRT24	192666
KRT32	3882
KRT33B	3884
KRT34	3885
KRT3	3850
KRT6A	3853
KRT6B	3854
KRT6C	286887
KRT75	9119
KRT78	196374
KRT80	144501
KRT81	3887
KRT83	3889
KRT86	3892
KRTAP3	1
KRTAP4	1
LBP	3929
LCN12	286256
LCN15	389812
LCN2	3934
LCT	3938
LECT1	11061
LEMD1	93273
LGALS4	3960
LGALS7B	653499
LGI2	55203
LGR4	55366
LGSN	51557
LHCGR	3973
LHFPL4	375323
LHFPL5	222662
LHX1	3975
LHX2	9355
LHX3	8022
LHX5	64211
LHX8	431707
LILRP2	79166
LIN28A	79727
LIN28B	389421
LIPK	643414
LMX1B	4010
LOC100128554	100128554
LOC100130238	100130238
LOC100131551	100131551
LOC100131726	100131726
LOC100132354	100132354
LOC100133469	100133469
LOC100190940	100190940
LOC100216001	100216001
LOC100240734	100240734
LOC116437	116437
LOC127841	127841
LOC145837	145837
LOC146336	146336
LOC148709	148709
LOC150197	150197
LOC153328	153328
LOC153910	153910
LOC254559	254559
LOC284551	284551
LOC284798	284798
LOC285501	285501
LOC285548	285548
LOC285629	285629
LOC286467	286467
LOC29034	29034
LOC339674	339674
LOC389332	389332
LOC389458	389458
LOC399815	399815
LOC440356	440356
LOC440905	440905
LOC441177	441177
LOC554202	554202
LOC643763	643763
LOC645323	645323
LOC647946	647946
LOC648691	648691
LOC729668	729668
LOC731789	731789
LOC84740	84740
LOC96610	96610
LRFN2	57497
LRRC15	131578
LRRTM1	347730
LST	338821
LY6D	8581
LY6K	54742
LYPD1	116372
LYPD3	27076
LYPD4	147719
LYPD6B	130576
MAD2L1	4085
MAEL	84944
MAGEA10	4109
MAGEA11	4110
MAGEA12	4111
MAGEA1	4100
MAGEA2	4101
MAGEA3	4102
MAGEA4	4103
MAGEA5	4104
MAGEA6	4105
MAGEA8	4107
MAGEA9B	728269
MAGEB1	4112
MAGEB2	4113
MAGEC1	9947
MAGEC2	51438
MAGEC3	139081
MAGED4	728239
MAP7D2	256714
MARCH11	441061
MAST1	22983
MB	4151
MC4R	4160
MCCD1	401250
MCF2	4168
MCHR1	2847
MCM10	55388
MDK	4192
MEGF10	84466
MELK	9833
MEPE	56955
MESP1	55897
MESP2	145873
METTL11B	149281
METTL7B	196410
MEX3A	92312
MFI2	4241
MGC14436	84983
MGC2889	84789
MGC87042	256227
MIA	8190
MIOX	55586
MKI67	4288
MMP10	4319
MMP11	4320
MMP12	4321
MMP13	4322
MMP17	4326
MMP1	4312
MMP3	4314
MMP9	4318
MND1	84057
MNX1	3110
MSI1	4440
MSL3L2	151507
MSLNL	401827
MSMB	4477
MTL5	9633
MTNR1A	4543
MUC13	56667
MUC16	94025
MUC17	140453
MUC21	394263
MUC2	4583
MUC5B	727897
MUC6	4588
MYADML2	255275
MYBL2	4605
MYBPC1	4604
MYBPC2	4606
MYBPH	4608
MYCNOS	10408
MYCN	4613
MYEOV	26579
MYH16	84176
MYH6	4624
MYH7	4625
MYO18B	84700
MYO3B	140469
MYPN	84665
MYT1	4661
NAT8L	339983
NBPF4	148545
NCAN	1463
NCAPG	64151
NCAPH	23397
NCCRP1	342897
NCRNA00160	54064
NDC80	10403
NDP	4693
NECAB2	54550
NEFH	4744
NEFL	4747
NEIL3	55247
NEK2	4751
NELL1	4745
NETO1	81832
NEUROD1	4760
NEUROG2	63973
NGB	58157
NGEF	25791
NKAIN1	79570
NKAIN3	286183
NKAIN4	128414
NKPD1	284353
NKX1	390010
NKX2	4821
NKX2	644524
NKX2	1482
NKX3	579
NKX6	4825
NLRP11	204801
NLRP5	126206
NMNAT2	23057
NMU	10874
NOTO	344022
NOX1	27035
NOX5	79400
NPBWR1	2831
NPC1L1	29881
NPFFR2	10886
NPHS1	4868
NPPB	4879
NPSR1	387129
NPTX1	4884
NPW	283869
NQO1	1728
NR0B1	190
NR2E1	7101
NR5A1	2516
NRK	203447
NT5C1A	84618
NTSR1	4923
NTS	4922
NUF2	83540
NUP210L	91181
NUSAP1	51203
NXPH1	30010
NXPH4	11247
OBP2A	29991
OBP2B	29989
OGDHL	55753
OIP5	11339
OLFM4	10562
ONECUT1	3175
ONECUT2	9480
OPRD1	4985
OPRK1	4986
OR10H1	26539
OR1F1	4992
OR2B6	26212
OR4C6	219432
OR51E1	143503
OR56A3	390083
ORC1L	4998
ORC6L	23594
ORM2	5005
OTOS	150677
OTX1	5013
OTX2	5015
OVOL1	5017
OXT	5020
P2RY6	5031
P4HA3	283208
PABPC1L2B	645974
PADI1	29943
PADI3	51702
PAEP	5047
PAFAH1B3	5050
PAGE1	8712
PAGE2B	389860
PAGE2	203569
PAGE5	90737
PAH	5053
PAK3	5063
PANX2	56666
PASD1	139135
PAX3	5077
PAX7	5081
PAX9	5083
PBK	55872
PCDH8	5100
PCK1	5105
PCP4	5121
PCSK1N	27344
PCSK1	5122
PDCL2	132954
PDIA2	64714
PDX1	3651
PFKP	5214
PGLYRP3	114771
PGLYRP4	57115
PHGR1	644844
PHOX2A	401
PHOX2B	8929
PIF1	80119
PIK3C2G	5288
PITX1	5307
PITX2	5308
PIWIL1	9271
PIWIL3	440822
PKD1L2	114780
PKIB	5570
PKMYT1	9088
PKP1	5317
PLA2G2F	64600
PLAC1	10761
PLAC4	191585
PLAU	5328
PLCZ1	89869
PLD5	200150
PLEK2	26499
PLEKHN1	84069
PLK1	5347
PLK5P	126520
PLSCR2	57047
PLUNC	51297
PLXNB3	5365
PNCK	139728
PNLIPRP3	119548
PNMA3	29944
PNMA5	114824
PNPLA5	150379
PODNL1	79883
PODXL2	50512
POLE2	5427
POLQ	10721
POM121L2	94026
POU3F2	5454
POU4F1	5457
POU6F2	11281
PPAPDC1A	196051
PPEF1	5475
PPFIA4	8497
PPP1R14D	54866
PPP2R2C	5522
PPY2	23614
PRAME	23532
PRAP1	118471
PRB1	5542
PRB3	5544
PRB4	5545
PRC1	9055
PRDM12	59335
PRDM13	59336
PRDM9	56979
PRKCG	5582
PROC	5624
PROM2	150696
PRR11	55771
PRSS1	5644
PRSS3	5646
PRSS50	29122
PSAT1	29968
PSG1	5669
PSG3	5671
PSG4	5672
PSG9	5678
PTCHD2	57540
PTGES	9536
PTHLH	5744
PTPRH	5794
PTPRN	5798
PTTG1	9232
PVT1	5820
PYCR1	5831
PYDC1	260434
QPCT	25797
RAB26	25837
RAB3B	5865
RAC3	5881
RAD54L	8438
RAET1K	646024
RAET1L	154064
RAMP1	10267
RASAL1	8437
RASGEF1C	255426
RAX	30062
RBM46	166863
RCOR2	283248
RDM1	201299
RECQL4	9401
REEP6	92840
REG1A	5967
REG4	83998
RETNLB	84666
RET	5979
RFPL4B	442247
RFX6	222546
RFX8	731220
RGS17	26575
RGS20	8601
RGS7	6000
RHBDL1	9028
RHBDL2	54933
RHBG	57127
RHCE	6006
RHCG	51458
RHOV	171177
RIMBP2	23504
RIMS2	9699
RLN3	117579
RNASE10	338879
RNF183	138065
RNF186	54546
RNF222	643904
RNFT2	84900
RPSAP52	204010
RRM2	6241
RTBDN	83546
RTL1	388015
RTN4RL2	349667
RUFY4	285180
S100A2	6273
S100A5	6276
S100A7A	338324
S100A7	6278
S100P	6286
SAA2	6289
SAA4	6291
SAGE1	55511
SALL1	6299
SALL3	27164
SALL4	57167
SBK1	388228
SBSN	374897
SCG5	6447
SCN4A	6329
SCN8A	6334
SCUBE3	222663
SEPT12	124404
SEPT14	346288
SERPINA11	256394
SERPINA4	5267
SERPINA5	5104
SERPINB3	6317
SERPINB4	6318
SERPINB5	5268
SERPINB7	8710
SGK2	10110
SGOL1	151648
SH2D5	400745
SH2D6	284948
SHCBP1	79801
SHOX2	6474
SIM1	6492
SIX1	6495
SIX2	10736
SKA1	220134
SKA3	221150
SLC13A5	284111
SLC14A2	8170
SLC15A1	6564
SLC16A14	151473
SLC16A9	220963
SLC17A4	10050
SLC18A3	6572
SLC1A6	6511
SLC1A7	6512
SLC22A11	55867
SLC22A18AS	5003
SLC24A2	25769
SLC25A21	89874
SLC26A4	5172
SLC28A1	9154
SLC28A2	9153
SLC29A4	222962
SLC2A1	6513
SLC2A2	6514
SLC2A5	6518
SLC30A10	55532
SLC30A2	7780
SLC35F3	148641
SLC38A3	10991
SLC38A8	146167
SLC39A5	283375
SLC44A5	204962
SLC5A11	115584
SLC5A12	159963
SLC5A5	6528
SLC6A10P	386757
SLC6A11	6538
SLC6A15	55117
SLC6A17	388662
SLC6A3	6531
SLC7A10	56301
SLC7A11	23657
SLC7A5	8140
SLC7A9	11136
SLC9A2	6549
SLC9A4	389015
SLCO1B1	10599
SLCO1B3	28234
SLCO5A1	81796
SLCO6A1	133482
SLITRK1	114798
SMC1B	27127
SMEK3P	139420
SMOC1	64093
SMPX	23676
SOHLH1	402381
SOHLH2	54937
SOX11	6664
SOX14	8403
SOX1	6656
SOX21	11166
SOX3	6658
SP5	389058
SP8	221833
SP9	100131390
SPAG4	6676
SPAG5	10615
SPANXA2	728712
SPANXB2	100133171
SPANXC	64663
SPANXE	171489
SPC24	147841
SPC25	57405
SPDEF	25803
SPDYC	387778
SPERT	220082
SPINK13	153218
SPINK1	6690
SPINK2	6691
SPINK4	27290
SPOCK1	6695
SPP1	6696
SPP2	6694
SPRR1A	6698
SPRR1B	6699
SPRR2A	6700
SPRR2D	6703
SPRR2F	6705
SPRR3	6707
SPTBN2	6712
SPTB	6710
SRMS	6725
SRPK3	26576
SRPX2	27286
SRRM3	222183
SSTR5	6755
SST	6750
SSX1	6756
SSX2	6757
SSX4	6759
SSX5	6758
SSX6	280657
ST8SIA2	8128
STEAP1	26872
STIL	6491
STRA6	64220
STRA8	346673
STX1A	6804
STXBP5L	9515
STYK1	55359
SULF1	23213
SULT4A1	25830
SUN3	256979
SYNGR3	9143
SYNGR4	23546
SYNPR	132204
SYT12	91683
SYT13	57586
SYT14	255928
SYT16	83851
SYT2	127833
SYT5	6861
SYT6	148281
SYT7	9066
TAC3	6866
TAC4	255061
TAF7L	54457
TAS1R3	83756
TBR1	10716
TBX10	347853
TBX15	6913
TBX18	9096
TCAM1P	146771
TCL1B	9623
TCN1	6947
TDRD1	56165
TDRD5	163589
TEKT5	146279
TERT	7015
TESC	54997
TEX101	83639
TEX11	56159
TEX15	56154
TEX19	400629
TFAP2A	7020
TFAP2D	83741
TFF1	7031
TFF2	7032
TFF3	7033
TFPI2	7980
TFR2	7036
TF	7018
TGIF2LX	90316
TGM5	9333
THBS2	7058
THBS4	7060
THEG	51298
THPO	7066
TH	7054
TINAG	27283
TK1	7083
TLL2	7093
TLX1	3195
TLX2	3196
TM4SF20	79853
TM4SF4	7104
TM4SF5	9032
TMEM105	284186
TMEM145	284339
TMEM156	80008
TMEM171	134285
TMEM179	388021
TMEM184A	202915
TMEM229A	730130
TMEM59L	25789
TMEM63C	57156
TMEM74	157753
TMEM82	388595
TMEM88B	643965
TMPRSS11D	9407
TMPRSS15	5651
TMPRSS4	56649
TMPRSS6	164656
TNFRSF18	8784
TNFSF11	8600
TNNC2	7125
TNNI3	7137
TNNT1	7138
TNS4	84951
TOP2A	7153
TOX3	27324
TPTE2	93492
TPTE	7179
TPX2	22974
TRIM10	10107
TRIM15	89870
TRIM17	51127
TRIM31	11074
TRIM48	79097
TRIM49	57093
TRIM53	642569
TRIM54	57159
TRIM72	493829
TRIM9	114088
TROAP	10024
TRPA1	8989
TRPM5	29850
TRPM8	79054
TRY6	154754
TTK	7272
TTR	7276
TTYH1	57348
TUBA3C	7278
TUBB2B	347733
TUBB3	10381
T	6862
UBE2C	11065
UBE2QL1	134111
UBE2T	29089
UBE2U	148581
UCA1	652995
UCHL1	7345
UCN2	90226
UGT1A10	54575
UGT1A1	54658
UGT1A3	54659
UGT1A6	54578
UGT1A8	54576
UGT1A9	54600
UGT2A3	79799
UGT2B10	7365
UGT2B11	10720
UGT2B15	7366
UGT2B28	54490
UGT3A1	133688
UGT3A2	167127
UHRF1	29128
UMODL1	89766
UNC5CL	222643
UNC93A	54346
UPK1B	7348
UPK3A	7380
USH1C	10083
USH1G	124590
VAX1	11023
VCX3A	51481
VCX	26609
VGF	7425
VIL1	7429
VSIG1	340547
VSX1	30813
VTCN1	79679
VWDE	221806
WDR62	284403
WDR72	256764
WDR86	349136
WDR87	83889
WFDC10B	280664
WFDC3	140686
WISP3	8838
XAGE1D	9503
XDH	7498
XKRX	402415
XRCC2	7516
YBX2	51087
ZACN	353174
ZBTB8B	728116
ZG16	653808
ZIC1	7545
ZIC2	7546
ZIC3	7547
ZIC4	84107
ZIC5	85416
ZMAT4	79698
ZNF114	163071
ZNF280A	129025
ZNF560	147741
ZNF648	127665
ZNF695	57116
ZNF716	441234
ZPBP2	124626
ZPLD1	131368
ZWINT	11130
ZYG11A	440590

## Sheet: LUAD_DOWN
symbol	entrez_ID
ABCA3	21
ABCA8	10351
ABCA9	10350
ABCC13	150000
ABCG2	9429
ABI3BP	25890
ACADL	33
ACOXL	55289
ACSM2A	123876
ACTN2	88
ACVRL1	94
ADAMTS1	9510
ADAMTS8	11095
ADAMTSL3	57188
ADCY8	114
ADCYAP1R1	117
ADH1A	124
ADH1B	125
ADRA1A	148
ADRB1	153
ADRB2	154
AFF3	3899
AGBL1	123624
AGER	177
AGRP	181
AGTR2	186
AKAP14	158798
AKAP2	11217
ALAS2	212
ALOX15	246
ANGPT1	284
ANGPT4	51378
ANGPTL1	9068
ANGPTL5	253935
ANGPTL7	10218
ANKRD1	27063
ANKRD29	147463
ANKRD34C	390616
ANO2	57101
ANXA8L2	244
AOC3	8639
APOLD1	81575
AQP10	89872
AQP4	361
ARC	23237
ARG1	383
ARHGAP31	57514
ARHGAP6	395
ARHGEF15	22899
ART4	420
ASPA	443
ATP1A2	477
AWAT2	158835
BCHE	590
BDNF	627
BEND2	139105
BMPER	168667
BTNL9	153579
C10orf116	10974
C10orf67	256815
C11orf88	399949
C13orf15	28984
C13orf30	144809
C13orf36	400120
C14orf132	56967
C15orf26	161502
C18orf34	374864
C19orf59	199675
C1QTNF7	114905
C1orf129	80133
C1orf141	400757
C1orf158	93190
C1orf189	388701
C1orf194	127003
C1orf87	127795
C1orf92	149499
C20orf160	140706
C20orf202	400831
C20orf85	128602
C2orf40	84417
C2orf71	388939
C6orf103	79747
C6orf105	84830
C6orf155	79940
C6orf174	387104
C6orf25	80739
C7orf16	10842
C7orf45	136263
C7orf58	79974
C8B	732
C8orf12	83656
C8orf84	157869
C9orf171	389799
C9orf24	84688
CA1	759
CA3	761
CA4	762
CACNA1S	779
CACNA2D2	9254
CALCRL	10203
CAMP	820
CASP12	120329
CASQ2	845
CAV1	857
CAV2	858
CAV3	859
CCDC141	285025
CCDC48	79825
CCDC54	84692
CCDC81	60494
CCDC85A	114800
CCL14	6358
CCL23	6368
CCL24	6369
CCRL1	51554
CD101	9398
CD300C	10871
CD300LG	146894
CD36	948
CD52	1043
CD5L	922
CD93	22918
CDH19	28513
CDH5	1003
CDO1	1036
CEACAM8	1088
CELA2A	63036
CELA2B	51032
CFD	1675
CFP	5199
CGNL1	84952
CHRDL1	91851
CHRM1	1128
CHRM2	1129
CHRNA2	1135
CLDN18	51208
CLDN5	7122
CLEC14A	161198
CLEC1A	51267
CLEC1B	51266
CLEC3B	7123
CLEC4M	10332
CLIC5	53405
CMA1	1215
CMTM2	146225
CMTM5	116173
CNKSR2	22866
CNTFR	1271
CNTN6	27255
COL6A6	131873
COLEC10	10584
CORO2B	10391
COX4I2	84701
CPB2	1361
CRH	1392
CRTAC1	55118
CSF3	1440
CSRNP1	64651
CWH43	80157
CXCL2	2920
CXCL3	2921
CXCR1	3577
CXCR2	3579
CXorf1	9142
CXorf41	139212
CYP17A1	1586
CYP1A1	1543
CYP1A2	1544
CYP2F1	1572
CYP3A7	1551
CYP4B1	1580
CYYR1	116159
DACH1	1602
DAO	1610
DARC	2532
DCC	1630
DCDC2B	149069
DEFA1B	728358
DEFA4	1669
DES	1674
DKK2	27123
DLC1	10395
DNASE1L3	1776
DNASE2B	58511
DPEP2	64174
DPP6	1804
DUOX1	53905
DUSP27	92235
DUXA	503835
DYNLRB2	83657
ECSCR	641700
EDN3	1908
EDNRB	1910
EMCN	51705
EMP2	2013
EMR1	2015
EMR3	84658
EPAS1	2034
EPB42	2038
ERG	2078
ERVFRDE1	405754
EXD1	161829
F11	2160
FABP4	2167
FAM107A	11170
FAM150B	285016
FAM162B	221303
FAM180B	399888
FAM183A	440585
FAM189A1	23359
FAM189A2	9413
FAM46B	115572
FAM71A	149647
FAT3	120114
FCGR3B	2215
FCN3	8547
FEZ1	9638
FGD5	152273
FGF10	2255
FGF2	2247
FGFBP2	83888
FGFR4	2264
FGR	2268
FHL1	2273
FHL5	9457
FIBIN	387758
FIGF	2277
FLJ34503	285759
FLJ37543	285668
FMO2	2327
FOLR3	2352
FOSB	2354
FOXF1	2294
FPR2	2358
FRMD3	257019
FXYD1	5348
G6PC2	57818
GATA1	2623
GBP7	388646
GCOM1	145781
GDF10	2662
GDF2	2658
GFI1B	8328
GHR	2690
GIMAP6	474344
GIMAP8	155038
GLDN	342035
GLIPR2	152007
GP9	2815
GPA33	10223
GPC3	2719
GPD1	2819
GPER	2852
GPIHBP1	338328
GPM6A	2823
GPR112	139378
GPR120	338557
GPR123	84435
GPR146	115330
GPR17	2840
GPX3	2878
GRASP	160622
GRIA1	2890
GRIK4	2900
GRK5	2869
GRRP1	79927
GSG1L	146395
GSTA3	2940
GSTM5	2949
GYPE	2996
HAS1	3036
HBA1	3039
HBA2	3040
HBB	3043
HBD	3045
HBEGF	1839
HBG1	3047
HBG2	3048
HBM	3042
HBZ	3050
HEG1	57493
HELT	391723
HEMGN	55363
HHIP	64399
HIGD1B	51751
HPSE2	60495
HSD17B6	8630
HSPA12B	116835
HSPB3	8988
HSPB6	126393
HTR3C	170572
IFIT1B	439996
IGSF10	285313
IL1RL1	9173
IL33	90865
IL6	3569
IL7R	3575
INMT	11185
IQSEC3	440073
ITGA8	8516
ITLN1	55600
ITLN2	142683
JAM2	58494
JPH4	84502
KAL1	3730
KANK3	256949
KCNA10	3744
KCNA4	3739
KCNA5	3741
KCNE1	3753
KCNIP1	30820
KCNK3	3777
KCNT2	343450
KIAA0408	9729
KIAA1324L	222223
KIAA1462	57608
KIAA1683	80726
KLF4	9314
KLK3	354
KL	9365
KRT4	3851
KRT79	338785
LAMP3	27074
LCN6	158062
LDB2	9079
LDLR	3949
LGI3	203190
LIM2	3982
LIMS2	55679
LIN7A	8825
LIPN	643418
LOC100287718	100287718
LOC100302650	100302650
LOC149620	149620
LOC158376	158376
LOC285796	285796
LOC389033	389033
LOC400804	400804
LOC572558	572558
LOC723809	723809
LOXHD1	125336
LPPR5	163404
LRRC18	474354
LRRC2	79442
LRRC32	2615
LRRC36	55282
LRRK2	120892
LRRN3	54674
LTBP4	8425
LY6G6E	79136
LY6G6F	259215
LYVE1	10894
MAB21L2	10586
MAG	99
MAMDC2	256691
MARCO	8685
MASP1	5648
MFAP3L	9848
MFAP4	4239
MGAT3	4248
MGC27382	149047
MGC42105	167359
MME	4311
MMRN1	22915
MMRN2	79812
MOGAT1	116255
MORN5	254956
MRC1	4360
MS4A2	2206
MS4A7	58475
MSR1	4481
MT1M	4499
MUSK	4593
MYCT1	80177
MYH1	4619
MYH2	4620
MYOC	4653
NCKAP5	344148
NCRNA00032	158035
NDRG4	65009
NECAB1	64168
NHEG1	100294720
NLRC4	58484
NMUR1	10316
NOVA2	4858
NPR1	4881
NR4A3	8013
NRG3	10718
NXF3	56000
NXPH3	11248
ODAM	54959
ODF3L1	161753
OGN	4969
OLR1	4973
OR2W3	343171
OR5E1P	26343
OR5P3	120066
OR6K3	391114
OR7E37P	26636
OSCAR	126014
OTC	5009
OTUD1	220213
OVCH1	341350
OVCH2	341277
PACRG	135138
PADI4	23569
PALM2	AKAP2
PALMD	54873
PCDH15	65217
PCDH9	5101
PCOLCE2	26577
PDK4	5166
PDZD2	23037
PEBP4	157310
PECAM1	5175
PGLYRP1	8993
PHACTR1	221692
PHOSPHO1	162466
PI16	221476
PIP5K1B	8395
PKHD1L1	93035
PKNOX2	63876
PLA2G1B	5319
PLA2G4F	255189
PLAC9	219348
PPBP	5473
PRAM1	84106
PREX2	80243
PRG4	10216
PRKG2	5593
PROK2	60675
PRSS35	167681
PRX	57716
PTCRA	171558
PTPN21	11099
PTPN5	84867
PTPRB	5787
PTPRQ	374462
PTX3	5806
QRFPR	84109
RADIL	55698
RAI2	10742
RAMP2	10266
RAMP3	10268
RANBP3L	202151
RASGRF1	5923
RASGRP4	115727
RASIP1	54922
RBP2	5948
RD3	343035
RETN	56729
RGR	5995
RGS22	26166
RGS9	8787
RMST	196475
ROBO4	54538
RP1	177G6.2
RPH3A	22895
RPL13AP17	399670
RPL23AP32	56969
RS1	6247
RSPH10B2	728194
RSPO1	284654
RSPO2	340419
RSPO4	343637
RTKN2	219790
RXFP1	59350
RXFP2	122042
RXRG	6258
S100A3	6274
S1PR1	1901
SCARA5	286133
SCGB1A1	7356
SCN1A	6323
SCN4B	6330
SCN7A	6332
SCUBE1	80274
SDPR	8436
SEC14L3	266629
SEL1L2	80343
SELE	6401
SELP	6403
SEMA3G	56920
SEMA5A	9037
SEMA6A	57556
SEMA6D	80031
SERPINA9	327657
SFRP5	6425
SFTPA1	653509
SFTPA2	729238
SFTPC	6440
SFTPD	6441
SGCA	6442
SGCG	6445
SGEF	26084
SH2D3C	10044
SH2D4B	387694
SH3GL2	6456
SH3GL3	6457
SIGLEC11	114132
SIRPB1	10326
SIRPD	128646
SLC14A1	6563
SLC19A3	80704
SLC1A1	6505
SLC22A10	387775
SLC22A8	9376
SLC24A4	123041
SLC26A3	1811
SLC27A6	28965
SLC39A8	64116
SLC4A1	6521
SLC5A4	6527
SLC5A9	200010
SLC6A13	6540
SLC6A4	6532
SLCO1A2	6579
SLIT2	9353
SLIT3	6586
SLITRK2	84631
SMAD6	4091
SNTN	132203
SOSTDC1	25928
SOX17	64321
SOX7	83595
SPATA4	132851
SPATS1	221409
SPN	6693
SPOCK2	9806
SRY	6736
SSTR1	6751
SSTR4	6754
ST6GALNAC5	81849
ST8SIA6	338596
STAC	6769
STARD13	90627
STARD8	9754
STX11	8676
STXBP6	29091
SULT1C4	27233
SVEP1	79987
SYN2	6854
SYNPO2L	79933
SYT15	83849
TAL1	6886
TBX3	6926
TBX4	9496
TCEAL2	140597
TCF21	6943
TCTE1	202500
TEKT1	83659
TEK	7010
TGFBR3	7049
TGM1	7051
THBD	7056
THSD1	55901
TM7SF4	81501
TMCO2	127391
TMEM100	55273
TMEM132C	92293
TMEM146	257062
TMEM212	389177
TMEM88	92162
TMEM90A	646658
TNNC1	7134
TNR	7143
TNS1	7145
TNXB	7148
TPPP3	51673
TRHDE	29953
TRIM71	131405
TRPM1	4308
TTC29	83894
TUBA4B	80086
TUBB1	81027
UNC45B	146862
UPK3B	80761
USHBP1	83878
VEPH1	79674
VIPR1	7433
VIT	5212
VSIG4	11326
VWC2	375567
VWF	7450
WDR16	146845
WFIKKN2	124857
WIF1	11197
WISP2	8839
WNT3A	89780
WNT7A	7476
WWC2	80014
ZBED2	79413
ZBTB16	7704
ZDHHC19	131540
ZNF705A	440077
